# Supplementary material for: A deep learning method for HLA imputation and trans-ethnic MHC fine-mapping of type 1 diabetes
Source: Nat Commun. 2021 Mar 12;12:1639. doi: 10.1038/s41467-021-21975-x (PMC7955122; doi:10.1038/s41467-021-21975-x)
Supplement: Supplementary file 5 — Source Data [file 41467_2021_21975_MOESM5_ESM.xlsx]

## Sheet: Figure 2
Figure 2a. Japanese panel in cross-validation
	Sensitivity			PPV			r2			Concordance rate
Allele frequency	DEEP*HLA	SNP2HLA	HIBAG	DEEP*HLA	SNP2HLA	HIBAG	DEEP*HLA	SNP2HLA	HIBAG	DEEP*HLA	SNP2HLA	HIBAG
0.001	0.229	0.042	0.166	0.292	0.079	0.249	0.7	0.052	0.269	0.292	0.021	0.271
0.005	0.528	0.334	0.454	0.656	0.346	0.505	0.88	0.435	0.792	0.53	0.319	0.497
0.01	0.69	0.628	0.635	0.799	0.624	0.676	0.911	0.835	0.904	0.691	0.621	0.675
0.05	0.864	0.856	0.818	0.892	0.842	0.826	0.938	0.948	0.935	0.864	0.862	0.854
0.1	0.933	0.924	0.897	0.937	0.915	0.899	0.964	0.974	0.971	0.933	0.934	0.933
0.5	0.978	0.974	0.963	0.976	0.97	0.962	0.985	0.989	0.987	0.978	0.98	0.98
1	0.986	0.984	0.977	0.985	0.982	0.977	0.984	0.99	0.988	0.986	0.987	0.988
Figure 2a. Japanese panel to independent samples
	Sensitivity			PPV			r2			Concordance rate
Allele frequency	DEEP*HLA	SNP2HLA	HIBAG	DEEP*HLA	SNP2HLA	HIBAG	DEEP*HLA	SNP2HLA	HIBAG	DEEP*HLA	SNP2HLA	HIBAG
0.001
0.005	0.69	0.452	0.584	0.814	0.46	0.639	0.98	0.746	0.94	0.681	0.503	0.595
0.01	0.799	0.673	0.699	0.877	0.686	0.736	0.981	0.891	0.961	0.76	0.636	0.719
0.05	0.88	0.836	0.807	0.895	0.829	0.818	0.954	0.95	0.947	0.873	0.84	0.834
0.1	0.946	0.929	0.904	0.951	0.919	0.908	0.983	0.986	0.98	0.943	0.933	0.932
0.5	0.974	0.964	0.951	0.972	0.957	0.952	0.986	0.989	0.987	0.973	0.968	0.968
1	0.974	0.964	0.951	0.972	0.957	0.952	0.986	0.989	0.987	0.973	0.968	0.968
Figure 2b. European panel in cross-validation
	Sensitivity			PPV			r2			Concordance rate
Allele frequency	DEEP*HLA	SNP2HLA	HIBAG	DEEP*HLA	SNP2HLA	HIBAG	DEEP*HLA	SNP2HLA	HIBAG	DEEP*HLA	SNP2HLA	HIBAG
0.001	0.369359	0.24882	0.31545	0.504761	0.123972	0.374743	0.466376	0.0708169	0.317633	0.365535	0.24282	0.331593
0.005	0.749219	0.697505	0.658483	0.80549	0.502376	0.675357	0.90122	0.601194	0.764314	0.749411	0.699011	0.678285
0.01	0.830245	0.793202	0.743627	0.862665	0.640429	0.753485	0.907677	0.744858	0.823997	0.831858	0.80368	0.769446
0.05	0.938122	0.920289	0.891175	0.939066	0.857456	0.890956	0.956629	0.928228	0.940475	0.938776	0.928375	0.909993
0.1	0.960205	0.949384	0.927083	0.958931	0.907	0.926913	0.972085	0.960307	0.962244	0.960573	0.954723	0.941276
0.5	0.976639	0.969197	0.955301	0.974511	0.946695	0.955141	0.982589	0.979678	0.979134	0.976885	0.973726	0.966881
1	0.978496	0.971852	0.95875	0.97639	0.95151	0.958358	0.981362	0.980092	0.977296	0.978731	0.975998	0.969616
Figure 2c. Japanese panel in cross-validation
	Sensitivity		PPV		r2		Concordance rate
Allele frequency	DEEP*HLA	SNP2HLA	DEEP*HLA	SNP2HLA	DEEP*HLA	SNP2HLA	DEEP*HLA	SNP2HLA
0.001
0.005	0.339	0.099	0.733	0.125	0.524	0.058	0.339	0.099
0.01	0.487	0.329	0.811	0.407	0.665	0.536	0.487	0.324
0.05	0.786	0.727	0.911	0.764	0.914	0.932	0.787	0.728
0.1	0.886	0.854	0.94	0.868	0.948	0.972	0.887	0.86
0.5	0.991	0.99	0.988	0.986	0.984	0.992	0.991	0.994
1	0.996	0.995	0.996	0.995	0.951	0.966	0.996	0.996
Figure 2d. European panel in cross-validation
	Sensitivity		PPV		r2		Concordance rate
Allele frequency	DEEP*HLA	SNP2HLA	DEEP*HLA	SNP2HLA	DEEP*HLA	SNP2HLA	DEEP*HLA	SNP2HLA
0.001	0.455	0.451	0.805	0.345	0.647	0.352	0.455	0.526
0.005	0.725	0.658	0.852	0.504	0.754	0.546	0.725	0.674
0.01	0.775	0.709	0.864	0.597	0.826	0.697	0.775	0.715
0.05	0.947	0.937	0.963	0.904	0.96	0.954	0.947	0.939
0.1	0.964	0.959	0.972	0.941	0.974	0.974	0.964	0.96
0.5	0.992	0.992	0.993	0.989	0.989	0.992	0.992	0.993
1	0.997	0.996	0.995	0.995	0.982	0.985	0.997	0.996
Figure 2e. Computational costs
	Processing time				Maximum memory usage
Sample	DEEP*HLA	DEEP*HLA (GPU)	SNP2HLA	HIBAG	DEEP*HLA	SNP2HLA	HIBAG
1000	159.767	42.45	11.9833	3285.03	3849.62	10877.9	207.612
2000	166.167	48.85	32.45	3297.52	3946.79	14117.7	245.824
5000	194.667	77.35	124.283	3334.92	4135.37	18133.1	466.216
10000	241.333	124.017	481.733	3396.17	4437.4	37697.2	833.684
20000	342.217	224.9	2261.45	3523.07	5105.63	80094.4	1419.76
50000	639.783	522.467		3892.62	7246.98		1724.53
100000	1189.75	1072.43		4526.18	12442.8		3502.89

## Sheet: Figure 3
	Figure 3a. Japanese panel in cross-validation
	All alleles	Sensitivity			PPV			r2			Concordance rate				DEEP*HLA		SNP2HLA		HIBAG
		DEEP*HLA	SNP2HLA	HIBAG	DEEP*HLA	SNP2HLA	HIBAG	DEEP*HLA	SNP2HLA	HIBAG	DEEP*HLA	SNP2HLA	HIBAG		Mean	Variance	Mean	Variance	Mean	Variance
	HLA_A	0.955	0.956	0.908	0.952	0.95	0.907	0.962	0.982	0.961	0.955	0.961	0.941	Sensitivity	0.973	0.000245	0.967	0.000482	0.952	0.000944
	HLA_C	0.974	0.973	0.96	0.974	0.969	0.959	0.974	0.987	0.985	0.975	0.978	0.98	PPV	0.971	0.000263	0.961	0.000701	0.951	0.00093
	HLA_B	0.952	0.935	0.899	0.952	0.914	0.9	0.957	0.953	0.961	0.953	0.943	0.939	Concordance rate	0.973	0.00025	0.973	0.000349	0.974	0.000441
	HLA_DRB1	0.954	0.937	0.946	0.953	0.931	0.945	0.964	0.986	0.984	0.953	0.949	0.97
	HLA_DQA1	0.984	0.986	0.976	0.984	0.985	0.975	0.99	0.999	0.992	0.985	0.989	0.989
	HLA_DQB1	0.976	0.963	0.957	0.977	0.962	0.957	0.987	0.99	0.989	0.977	0.976	0.983
	HLA_DPA1	0.997	0.999	0.993	0.997	0.998	0.993	0.995	0.997	0.997	0.997	0.999	0.998
	HLA_DPB1	0.986	0.987	0.973	0.986	0.981	0.972	0.987	0.995	0.988	0.986	0.988	0.99
	AF < 0.01	Sensitivity			PPV			r2			Concordance rate				DEEP*HLA		SNP2HLA		HIBAG
		DEEP*HLA	SNP2HLA	HIBAG	DEEP*HLA	SNP2HLA	HIBAG	DEEP*HLA	SNP2HLA	HIBAG	DEEP*HLA	SNP2HLA	HIBAG		Mean	Variance	Mean	Variance	Mean	Variance
	HLA_A	0.574	0.617	0.492	0.843	0.577	0.472	0.967	0.798	0.768	0.661	0.563	0.469	Sensitivity	0.72	0.00424	0.663	0.0173	0.674	0.01
	HLA_C	0.682	0.633	0.606	0.822	0.618	0.625	0.923	0.76	0.925	0.729	0.647	0.647	PPV	0.835	0.00227	0.661	0.0169	0.713	0.0149
	HLA_B	0.694	0.485	0.603	0.9	0.466	0.649	0.966	0.531	0.941	0.705	0.477	0.617	Concordance rate	0.72	0.00426	0.661	0.0182	0.717	0.0162
	HLA_DRB1	0.643	0.562	0.701	0.825	0.629	0.725	0.861	0.904	0.956	0.662	0.557	0.743
	HLA_DQA1	0.8	0.793	0.833	0.984	0.855	0.885	0.965	0.994	0.977	0.851	0.78	0.88
	HLA_DQB1	0.769	0.623	0.776	0.885	0.62	0.831	0.98	0.968	0.969	0.852	0.667	0.867
	HLA_DPA1	0.75	0.938	0.69	0.933	0.879	0.773	0.908	0.942	0.807	0.8	0.938	0.75
	HLA_DPB1	0.763	0.655	0.688	0.959	0.642	0.748	0.964	0.873	0.852	0.895	0.657	0.761
	Figure 3a. Japanese panel to independent samples
	All alleles	Sensitivity			PPV			r2			Concordance rate				DEEP*HLA		SNP2HLA		HIBAG
		DEEP*HLA	SNP2HLA	HIBAG	DEEP*HLA	SNP2HLA	HIBAG	DEEP*HLA	SNP2HLA	HIBAG	DEEP*HLA	SNP2HLA	HIBAG		Mean	Variance	Mean	Variance	Mean	Variance
	HLA_A	0.965	0.964	0.915	0.963	0.96	0.917	0.983	0.992	0.974	0.963	0.958	0.942	Sensitivity	0.974	0.000236	0.964	0.000645	0.951	0.000939
	HLA_C	0.977	0.973	0.963	0.983	0.961	0.97	0.978	0.979	0.989	0.977	0.975	0.982	PPV	0.972	0.000247	0.957	0.000786	0.952	0.000955
	HLA_B	0.961	0.938	0.906	0.961	0.924	0.907	0.975	0.978	0.964	0.959	0.947	0.941	Concordance rate	0.972	0.00025	0.967	0.000513	0.967	0.000526
	HLA_DRB1	0.942	0.91	0.917	0.942	0.903	0.918	0.985	0.986	0.992	0.94	0.92	0.933
	HLA_DQA1	0.984	0.977	0.969	0.969	0.955	0.957	0.989	0.986	0.992	0.976	0.975	0.976
	HLA_DQB1	0.988	0.977	0.973	0.989	0.98	0.978	0.994	0.992	0.989	0.987	0.988	0.988
	HLA_DPA1	0.99	0.989	0.988	0.992	0.992	0.991	0.991	0.996	0.99	0.99	0.989	0.991
	HLA_DPB1	0.983	0.986	0.978	0.982	0.981	0.979	0.985	0.99	0.991	0.983	0.986	0.986
	AF < 0.01	Sensitivity			PPV			r2			Concordance rate				DEEP*HLA		SNP2HLA		HIBAG
		DEEP*HLA	SNP2HLA	HIBAG	DEEP*HLA	SNP2HLA	HIBAG	DEEP*HLA	SNP2HLA	HIBAG	DEEP*HLA	SNP2HLA	HIBAG		Mean	Variance	Mean	Variance	Mean	Variance
	HLA_A	0.622	0.628	0.508	0.822	0.677	0.503	0.989	0.962	0.897	0.588	0.559	0.5	Sensitivity	0.762	0.0166	0.662	0.011	0.679	0.0198
	HLA_C	0.896	0.763	0.82	0.953	0.629	0.865	0.999	0.758	0.991	0.896	0.812	0.875	PPV	0.857	0.0155	0.679	0.0185	0.722	0.024
	HLA_B	0.869	0.685	0.734	0.916	0.721	0.739	0.922	0.918	0.95	0.868	0.717	0.774	Concordance rate	0.728	0.0236	0.63	0.0177	0.689	0.0281
	HLA_DRB1	0.894	0.666	0.846	1	0.726	0.875	0.994	0.953	0.989	0.888	0.607	0.843
	HLA_DQA1	0.736	0.685	0.519	0.738	0.624	0.559	0.971	0.706	0.903	0.545	0.506	0.532
	HLA_DQB1	0.778	0.775	0.79	0.944	0.932	0.908	0.951	0.934	0.911	0.778	0.778	0.833
	HLA_DPA1
	HLA_DPB1	0.541	0.435	0.535	0.628	0.442	0.602	0.905	0.699	0.89	0.536	0.429	0.464
	Figure 3b. European panel in cross-validation
	All alleles	Sensitivity			PPV			r2			Concordance rate				DEEP*HLA		SNP2HLA		HIBAG
		DEEP*HLA	SNP2HLA	HIBAG	DEEP*HLA	SNP2HLA	HIBAG	DEEP*HLA	SNP2HLA	HIBAG	DEEP*HLA	SNP2HLA	HIBAG		Mean	Variance	Mean	Variance	Mean	Variance
	HLA_A	0.982	0.969	0.964	0.978	0.933	0.963	0.983	0.965	0.975	0.982	0.974	0.976	Sensitivity	0.978	0.000244	0.972	0.000515	0.959	0.000958
	HLA_C	0.989	0.988	0.983	0.987	0.965	0.982	0.989	0.983	0.99	0.989	0.989	0.988	PPV	0.976	0.000284	0.952	0.001403	0.958	0.000966
	HLA_B	0.959	0.942	0.924	0.955	0.889	0.923	0.971	0.959	0.967	0.959	0.948	0.94	Concordance rate	0.979	0.000236	0.976	0.000373	0.97	0.000589
	HLA_DRB1	0.959	0.943	0.91	0.955	0.915	0.909	0.975	0.966	0.958	0.96	0.951	0.929
	HLA_DQA1	0.997	0.997	0.993	0.997	0.996	0.993	0.993	0.994	0.993	0.997	0.997	0.995
	HLA_DQB1	0.993	0.994	0.988	0.993	0.988	0.988	0.99	0.992	0.99	0.993	0.995	0.992
	HLA_DPA1	0.99	0.994	0.98	0.99	0.993	0.98	0.967	0.987	0.955	0.99	0.994	0.987
	HLA_DPB1	0.959	0.948	0.928	0.956	0.933	0.928	0.946	0.953	0.936	0.96	0.959	0.95
	AF < 0.01	Sensitivity			PPV			r2			Concordance rate				DEEP*HLA		SNP2HLA		HIBAG
		DEEP*HLA	SNP2HLA	HIBAG	DEEP*HLA	SNP2HLA	HIBAG	DEEP*HLA	SNP2HLA	HIBAG	DEEP*HLA	SNP2HLA	HIBAG		Mean	Variance	Mean	Variance	Mean	Variance
	HLA_A	0.834	0.799	0.769	0.881	0.587	0.783	0.974	0.711	0.911	0.833	0.804	0.768	Sensitivity	0.84	0.00703	0.827	0.0085	0.772	0.0082
	HLA_C	0.828	0.796	0.806	0.846	0.652	0.81	0.955	0.743	0.903	0.829	0.816	0.822	PPV	0.876	0.00537	0.72	0.02296	0.782	0.00792
	HLA_B	0.856	0.786	0.762	0.858	0.597	0.764	0.884	0.727	0.798	0.857	0.797	0.794	Concordance rate	0.842	0.0067	0.837	0.00878	0.803	0.00877
	HLA_DRB1	0.838	0.803	0.703	0.891	0.672	0.724	0.886	0.73	0.768	0.84	0.818	0.735
	HLA_DQA1	0.987	0.971	0.946	0.977	0.979	0.937	0.967	0.96	0.932	0.987	0.974	0.961
	HLA_DQB1	0.863	0.892	0.835	0.933	0.8	0.833	0.847	0.825	0.849	0.863	0.908	0.901
	HLA_DPA1	0.858	0.917	0.742	0.91	0.923	0.806	0.831	0.921	0.778	0.862	0.926	0.809
	HLA_DPB1	0.657	0.651	0.615	0.712	0.548	0.604	0.694	0.644	0.686	0.665	0.649	0.631

## Sheet: Figure 6
Figure 6
	BBJ			UKB			Trans-ethnic
Allele name	OR	0.025	0.975	OR	0.025	0.975	OR	0.025	0.975
Arg62 of HLA-A	1.25	1.05	1.49	0.93	0.74	1.16	1.1	0.97	1.25
Glu62 of HLA-A	1.4	1.21	1.63	1.33	1.1	1.6	1.3	1.17	1.45
Gly62 of HLA-A	1.44	1.23	1.68	1.27	1.12	1.44	1.33	1.21	1.47
HLA_B_54:01	1.78	1.51	2.08				1.81	1.54	2.11
Ala71 of HLA-DRβ1	0.85	0.66	1.1	1.34	0.89	1.99	1.06	0.86	1.3
Glu71 of HLA-DRβ1	1.26	0.89	1.77	0.72	0.56	0.93	0.86	0.7	1.05
Lys71 of HLA-DRβ1	1.31	0.71	2.24	2.11	1.77	2.53	2.03	1.75	2.37
Arg74 of HLA-DRβ1	0	0	0.04	0.64	0.42	0.96	0.67	0.44	1
Glu74 of HLA-DRβ1	0.77	0.64	0.93	0.57	0.38	0.82	0.66	0.58	0.76
Gln74 of HLA-DRβ1	0	0	0	0.31	0.21	0.44	0.32	0.22	0.45
Leu74 of HLA-DRβ1	0.97	0.81	1.16	2.2	0.85	4.84	1	0.85	1.16
His30 of HLA-DQβ1	1.36	0.97	1.93	4.14	2.86	5.96	2.51	1.99	3.18
Ser30 of HLA-DQβ1				3.82	2.53	5.87	3.43	2.32	5.18
Gln70 of HLA-DQβ1	0.73	0.59	0.89	0.27	0.11	0.71	0.62	0.53	0.72
Gly70 of HLA-DQβ1	0.95	0.72	1.25	0.5	0.36	0.7	0.68	0.56	0.82
Ile185 of HLA-DQβ1	2.74	2.21	3.4	4.16	3.49	4.99	3.63	3.18	4.14
